# Supplementary material for: Effects of different intermittent pneumatic compression stimuli on ankle dorsiflexion range of motion
Source: Front Physiol. 2022 Nov 23;13:1054806. doi: 10.3389/fphys.2022.1054806 (PMC9726923; doi:10.3389/fphys.2022.1054806)
Supplement: Supplementary file 1 [file Table2.XLSX]

## Sheet: Sup
Supplemental Table 2. Mean Δvalues for the Weight-Bearing Lunge Test, blood flow, blood velocity, vessel diameter, pressure-to-pain threshold, muscle hardness, and perceived relaxation.
		SHAM			SQUEE80			BOOST80			BOOST135
ΔWeight-Bearing Lunge Test performance (cm)
	Pre	0	±	0	0	±	0	0	±	0	0	±	0
	Post-0	-0.528571	±	0.679851	0.65	±	0.776333	0.785714	±	0.816283	0.889286	±	0.819516
	Post-20	-0.325	±	0.561163	0.560714	±	0.455808	0.803571	±	0.73732	0.967857	±	0.692156
ΔPopliteal artery blood flow (mL/min)
	Pre	0	±	0	0	±	0	0	±	0	0	±	0
	Post-0	-20.4155	±	22.4209	-17.3483	±	20.8689	7.74747	±	26.7899	10.5408	±	28.8685
	Post-20	-18.0526	±	23.9788	-31.1978	±	27.5212	-10.6374	±	16.07	-15.8501	±	33.6251
ΔTime-averaged mean blood flow velocity (cm/s)
	Pre	0	±	0	0	±	0	0	±	0	0	±	0
	Post-0	-1.665	±	1.61468	-0.972857	±	1.44357	0.27	±	1.24376	1.25786	±	2.22954
	Post-20	-1.66214	±	1.52718	-2.04643	±	1.47873	-1.03077	±	1.30712	-1.05071	±	2.50621
ΔVessel diameter in the popliteal artery (mm)
	Pre	0	±	0	0	±	0	0	±	0	0	±	0
	Post-0	-0.0214286	±	0.275062	-0.0857143	±	0.395858	0.0571429	±	0.256348	-0.0571429	±	0.227746
	Post-20	1.48691e-17	±	0.238586	-0.192857	±	0.393142	0.0230769	±	0.231495	-0.0571429	±	0.332159
ΔPressure-to-pain threshold (kPa)
	Pre	0	±	0	0	±	0	0	±	0	0	±	0
	Post-0	-25	±	50.2869	37.3571	±	79.6223	33.0714	±	71.428	40.6071	±	73.1466
	Post-20	-29.0714	±	45.5508	32.4643	±	57.2442	31.8929	±	52.6119	17.6538	±	64.4219
ΔGastrocnemius muscle hardness (A.U.)
	Pre	0	±	0	0	±	0	0	±	0	0	±	0
	Post-0	-0.0549786	±	0.581015	-0.396679	±	1.0124	-0.268762	±	0.624501	0.0657595	±	0.825894
	Post-20	0.115762	±	0.390316	-0.301476	±	0.692718	-0.183262	±	0.836243	-0.17974	±	0.773878
ΔPerceived relaxation (A.U.)
	Pre	0	±	0	0	±	0	0	±	0	0	±	0
	Post-0	0.107143	±	1.80063	2.13571	±	2.04511	2.55714	±	2.6413	1.67857	±	2.46301
	Post-20	0.385714	±	1.83507	1.91429	±	2.17463	2.70714	±	2.945	2.22857	±	2.62134
Mean ± SD, n = 14
