# Supplementary material for: Effects of different intermittent pneumatic compression stimuli on ankle dorsiflexion range of motion
Source: Front Physiol. 2022 Nov 23;13:1054806. doi: 10.3389/fphys.2022.1054806 (PMC9726923; doi:10.3389/fphys.2022.1054806)
Supplement: Supplementary file 2 [file Table1.XLSX]

## Sheet: 別表
Supplemental Table 1. Mean values for all measurements.
		SHAM			SQUEE80			BOOST80			BOOST135
Weight-Bearing Lunge Test performance (cm)
	Pre	11.3821	±	1.42162	10.6107	±	1.94335	10.6464	±	1.53165	10.8143	±	1.40677
	Post-0	10.8536	±	1.69564	11.2607	±	1.85495	11.4321	±	1.53943	11.7036	±	1.46385
	Post-20	11.0571	±	1.45164	11.1714	±	1.8444	11.45	±	1.49615	11.7821	±	1.42702
Popliteal artery blood flow (mL/min)
	Pre	125.709	±	48.8831	140.221	±	62.2588	134.123	±	54.9518	135.846	±	55.0579
	Post-0	105.292	±	38.5905	122.874	±	56.5388	141.873	±	71.8208	146.384	±	55.6668
	Post-20	107.658	±	45.1222	109.022	±	56.0095	112.316	±	37.3497	119.994	±	48.8243
Time-averaged mean blood flow velocity (cm/s)
	Pre	11.955	±	3.80085	12.7143	±	4.20348	12.4129	±	2.88938	12.1479	±	3.50915
	Post-0	10.29	±	3.35412	11.7414	±	4.97449	12.6829	±	3.04936	13.4057	±	2.21198
	Post-20	10.2929	±	3.50845	10.6679	±	4.09719	10.8908	±	2.30887	11.0971	±	2.5642
Vessel diameter in the popliteal artery (mm)
	Pre	4.73571	±	0.71102	4.83571	±	0.748955	4.70714	±	0.54415	4.80714	±	0.826917
	Post-0	4.71429	±	0.71345	4.75	±	0.79976	4.76429	±	0.662869	4.75	±	0.759301
	Post-20	4.73571	±	0.827979	4.64286	±	0.850985	4.66154	±	0.494197	4.75	±	0.752176
Pressure-to-pain threshold (kPa)
	Pre	427.821	±	132.946	418.929	±	142.126	430.714	±	128.168	472.929	±	171.263
	Post-0	402.821	±	107.087	456.286	±	172.203	463.786	±	159.383	513.536	±	172.644
	Post-20	398.75	±	110.626	451.393	±	156.86	462.607	±	159.27	485.679	±	177.287
Gastrocnemius muscle hardness (A.U.)
	Pre	1.75857	±	0.842276	2.06357	±	1.14413	2.13786	±	1.2759	1.97929	±	0.880703
	Post-0	1.70143	±	0.47995	1.66714	±	0.559387	2.01385	±	0.976341	2.04571	±	0.918818
	Post-20	1.87357	±	0.6996	1.76214	±	0.619444	2.10462	±	0.973633	1.93769	±	0.660784
HR (bpm)
	Pre	55.5631	±	10.0301	55.8048	±	9.71791	56.5313	±	7.98988	55.2598	±	8.39741
	Post-0	54.0332	±	9.69082	54.5987	±	9.79947	54.6012	±	7.82271	52.7429	±	7.85329
	Post-20	53.8017	±	9.04495	52.0936	±	8.83459	55.7826	±	7.98628	52.3083	±	8.09638
SDNN (ms)
	Pre	64.1554	±	29.8115	64.5288	±	29.9076	55.3928	±	24.3086	69.066	±	30.2722
	Post-0	65.9893	±	35.1116	68.9655	±	32.327	71.5176	±	38.2309	75.9346	±	29.2282
	Post-20	83.1254	±	31.8258	73.829	±	54.8782	73.6237	±	32.2911	74.7981	±	38.3278
RMSSD (ms)
	Pre	71.2949	±	43.6218	63.5987	±	36.6502	62.4782	±	36.9474	69.6375	±	35.271
	Post-0	65.2011	±	42.2992	64.9084	±	42.0874	71.1296	±	43.4988	76.3828	±	39.3088
	Post-20	76.9221	±	45.687	72.4291	±	50.3057	67.9708	±	48.1443	75.2369	±	47.2402
LnHF (A.U.)
	Pre	8.00462	±	1.10605	7.63692	±	1.02166	7.52	±	1.14079	7.775	±	0.799142
	Post-0	7.46385	±	1.60689	7.71692	±	1.34546	7.64692	±	1.4211	7.89417	±	0.98829
	Post-20	7.71615	±	1.32384	7.47167	±	1.28644	7.45273	±	1.374	7.8425	±	1.10207
LnLF (A.U.)
	Pre	2.80115	±	0.674236	2.89403	±	0.658293	2.71917	±	0.769592	2.90461	±	0.696413
	Post-0	3.07241	±	0.707701	3.13745	±	0.63445	2.90954	±	0.864146	2.88016	±	0.748913
	Post-20	3.24898	±	0.729381	3.01874	±	0.862548	3.02248	±	0.659797	2.84262	±	0.783479
LnLF/HF (A.U.)
	Pre	0.362177	±	0.124443	0.390924	±	0.125371	0.384401	±	0.178265	0.381639	±	0.112899
	Post-0	0.460394	±	0.264525	0.422205	±	0.123593	0.410068	±	0.2011	0.37803	±	0.131992
	Post-20	0.447175	±	0.172086	0.418252	±	0.137316	0.432355	±	0.165239	0.378452	±	0.149842
Perceived relaxation (A.U.)
	Pre	6.32143	±	2.30791	5.94286	±	2.36113	5.47857	±	2.57299	6.13571	±	2.34639
	Post-0	6.29286	±	1.63776	8.07857	±	1.38907	8.03571	±	1.29591	7.81429	±	1.35184
	Post-20	6.56429	±	1.49697	7.85714	±	1.40861	8.18571	±	1.4125	8.36429	±	1.28877
Mean ± SD, n = 14 (Heart rate variability: n = 13). HR: heart rate, SDNN: standard deviation of normal-to-normal interval, RMSSD: square root of the mean squared differences of successive normal-to-normal intervals, LnHF: natural logarithm high-frequency component, LnLF: natural logarithm low-frequency component, LF/HF: ratio of LnLF to LnHF.
